# Supplementary material for: The Lipid–Heart Hypothesis and the Keys Equation Defined the Dietary Guidelines but Ignored the Impact of Trans-Fat and High Linoleic Acid Consumption
Source: Nutrients. 2024 May 11;16(10):1447. doi: 10.3390/nu16101447 (PMC11123895; doi:10.3390/nu16101447)
Supplement: Supplementary file 1 [file nutrients-16-01447-s001.zip]

Archive with 1 entries (1 files):
- nutrients-2981637-supplementary.pdf
